# Supplementary material for: The Physical and Mechanical Properties of Arundo donax (L.) Reeds Affect Their Acoustic Quality
Source: Materials (Basel). 2025 Jun 12;18(12):2759. doi: 10.3390/ma18122759 (PMC12195560; doi:10.3390/ma18122759)
Supplement: Supplementary file 1 [file materials-18-02759-s001.zip]

Archive with 1 entries (1 files):
- materials-3504415-supplementary.pdf
